# Supplementary material for: Evaluating the Toxic Effects of Tannic Acid Treatment on Hyphantria cunea Larvae
Source: Insects. 2022 Sep 26;13(10):872. doi: 10.3390/insects13100872 (PMC9604457; doi:10.3390/insects13100872)
Supplement: Supplementary file 1 [file insects-13-00872-s001.zip]

Archive with 1 entries (1 files):
- insects-1891258-supplementary.pdf
